# Supplementary material for: In Vivo Evaluation of Sgc8-c Aptamer as a Molecular Imaging Probe for Colon Cancer in a Mouse Xenograft Model
Source: Int J Mol Sci. 2022 Feb 23;23(5):2466. doi: 10.3390/ijms23052466 (PMC8910571; doi:10.3390/ijms23052466)
Supplement: Supplementary file 1 [file ijms-23-02466-s001.zip]

Archive with 1 entries (1 files):
- ijms-1552905-supplementary.pdf
